# Supplementary material for: MoSnf5 Regulates Fungal Virulence, Growth, and Conidiation in Magnaporthe oryzae
Source: J Fungi (Basel). 2022 Dec 22;9(1):18. doi: 10.3390/jof9010018 (PMC9861326; doi:10.3390/jof9010018)
Supplement: Supplementary file 1 [file jof-09-00018-s001.zip]

Archive with 2 entries (2 files):
- snf5 original images.zip
- Supplementary Materials.zip
